# Supplementary material for: Association between Prenatal Dietary Toxicants and Infant Neurodevelopment: The Role of Fish
Source: Toxics. 2024 May 6;12(5):338. doi: 10.3390/toxics12050338 (PMC11126097; doi:10.3390/toxics12050338)
Supplement: Supplementary file 1 [file toxics-12-00338-s001.zip]

Archive with 1 entries (1 files):
- toxics-2980515-supplementary.pdf
